# Supplementary material for: Human visual consciousness involves large scale cortical and subcortical networks independent of task report and eye movement activity
Source: Nat Commun. 2022 Nov 29;13:7342. doi: 10.1038/s41467-022-35117-4 (PMC9707162; doi:10.1038/s41467-022-35117-4)
Supplement: Supplementary file 3 — Source Data [file 41467_2022_35117_MOESM3_ESM.xlsx]

## Sheet: Figure 1
Figure 1a
	Data 1	Custom drawing. Face stimulus is from the FACE database; Ebner, N. C., Riediger, M. & Lindenberger, U. FACES—a database of facial expressions in young, middle-aged, and older women and men: development and validation. Behav Res Methods 42, 351-362, doi:10.3758/BRM.42.1.351 (2010).
Figure 1b
	Data 1	Custom drawing. Face stimulus is from the FACE database; Ebner, N. C., Riediger, M. & Lindenberger, U. FACES—a database of facial expressions in young, middle-aged, and older women and men: development and validation. Behav Res Methods 42, 351-362, doi:10.3758/BRM.42.1.351 (2010).
Figure 1c
	Data 1	EyeLink data (time x pupil size/blink occurrence/microsaccade occurrence) from the report condition of the No Report Paradigm (N = 67); https://bmvp.projects.nitrc.org/
Figure 1d
	Data 1	EyeLink data (time x pupil size/blink occurrence/microsaccade occurrence) from the no report condition of the No Report Paradigm (N = 67); https://bmvp.projects.nitrc.org/

## Sheet: Figure 2
Figure 2a
	Data 1	High-density scalp EEG data (channel x time x voltage) from the Report Paradigm (N = 57) and the report condition of the No Report Paradigm (N = 67); https://bmvp.projects.nitrc.org/
Figure 2b
	Data 1	High-density scalp EEG data (channel x time x voltage) from the no report condition of the No Report Paradigm (N = 67); https://bmvp.projects.nitrc.org/
Figure 2c
	Data 1	High-density scalp EEG data (channel x time x voltage) from the Report Paradigm (N = 57) and the report condition of the No Report Paradigm (N = 67) versus the no report condition of the No Report Paradigm (N = 67); https://bmvp.projects.nitrc.org/
Figure 2D
	Data 1	Custom drawing of intracranial EEG electrode locations (see Table S3) overlaid on top of a subcortical brain volume from the BigBrain dataset; Xiao, Y. et al. An accurate registration of the BigBrain dataset with the MNI PD25 and ICBM152 atlases. Sci Data 6, 210, doi:10.1038/s41597-019-0217-0 (2019).
Figure 2E
	Data 1	Low-density scalp EEG data (channel x time x voltage) from the Report Paradigm (N = 7); https://bmvp.projects.nitrc.org/
	Data 2	Intracranial EEG data (channel x time x voltage; see Table S2) from the Report Paradigm (N = 7); https://bmvp.projects.nitrc.org/
Figure 2F
	Data 1	Low-density scalp EEG data (channel x time x voltage) versus intracranial EEG data (channel x time x voltage) peak latencies (see Supplementary Information for details) from the Report Paradigm (N = 7); https://bmvp.projects.nitrc.org/
	Low-density EEG channel	N100 Latency (ms)	VAN Latency (ms)	N2 Latency (ms)	P3 Latency (ms)		Intracranial EEG channel	TAP
	Channel 1	NaN	NaN	320	568		Channel 1	NaN
	Channel 2	NaN	NaN	NaN	524		Channel 2	NaN
	Channel 3	NaN	NaN	276	544		Channel 3	NaN
	Channel 4	NaN	NaN	NaN	NaN		Channel 4	NaN
	Channel 5	116	NaN	NaN	448		Channel 5	420
	Channel 6	NaN	NaN	NaN	488		Channel 6	NaN
	Channel 7	100	NaN	NaN	484		Channel 7	460
	Channel 8	NaN	NaN	NaN	NaN		Channel 8	416
	Channel 9	112	NaN	280	604		Channel 9	NaN
	Channel 10	NaN	NaN	NaN	652		Channel 10	508
	Channel 11	NaN	NaN	NaN	648		Channel 11	NaN
	Channel 12	NaN	NaN	NaN	NaN		Channel 12	488
	Channel 13	NaN	NaN	NaN	476		Channel 13	388
	Channel 14	NaN	NaN	NaN	372		Channel 14	NaN
	Channel 15	NaN	NaN	NaN	472		Channel 15	384
	Channel 16	NaN	NaN	NaN	NaN		Channel 16	NaN
	Channel 17	NaN	NaN	NaN	NaN		Channel 17	484
	Channel 18	NaN	NaN	NaN	NaN		Channel 18	428
	Channel 19	NaN	NaN	NaN	NaN		Channel 19	NaN
	Channel 20	NaN	NaN	NaN	NaN		Channel 20	NaN
	Channel 21	NaN	220	NaN	NaN		Channel 21	396
	Channel 22	NaN	180	NaN	388		Channel 22	NaN
	Channel 23	NaN	NaN	NaN	NaN		Channel 23	560
	Channel 24	NaN	NaN	NaN	NaN		Channel 24	NaN
							Channel 25	348
							Channel 26	448
							Channel 27	NaN
							Channel 28	NaN

## Sheet: Figure 3
Figure 3a, b
	Data 1	fMRI data (voxel location [x,y,z] x repetition time) from the Report Paradigm (N = 57) and the report condition of the No Report Paradigm (N = 67) at 3 and 6 seconds following stimulus presentation plotted on a brain volume (PD25-MPRAGET1w-template 500um.nii) from the BigBrain dataset; Xiao, Y. et al. An accurate registration of the BigBrain dataset with the MNI PD25 and ICBM152 atlases. Sci Data…
Figure 3c, d
	Data 1	fMRI data (voxel location [x,y,z] x repetition time) from the no report condition of the No Report Paradigm (N = 67) at 3 and 6 seconds following stimulus presentation plotted on a brain volume (PD25-MPRAGET1w-template 500um.nii) from the BigBrain dataset; Xiao, Y. et al. An accurate registration of the BigBrain dataset with the MNI PD25 and ICBM152 atlases. Sci Data 6, 210, doi:10.1038/s41597-01…
Figure 3e, f
	Data 1	Conjunction analysis (see Supplementary Information for details) of fMRI data (voxel location [x,y,z] x repetition time) from the Report Paradigm (N = 57) and the report condition of the No Report Paradigm (N = 67) versus the no report condition of the No Report Paradigm (N = 67) at 3 and 6 seconds following stimulus presentation plotted on a brain volume (PD25-MPRAGET1w-template 500um.nii) from …

## Sheet: Figure 4
Figure 4a, b
	Data 1	fMRI data (voxel location [x,y,z] x repetition time) from the Report Paradigm (N = 57) and the report condition of the No Report Paradigm (N = 67) at 3 and 6 seconds following stimulus presentation plotted on a brain surface mesh (BrainMesh_ICBM152_smoothed.nii) from Surf Ice (https://www.nitrc.org/projects/surfice/); https://bmvp.projects.nitrc.org/
Figure 4c, d
	Data 1	fMRI data (voxel location [x,y,z] x repetition time) from the no report condition of the No Report Paradigm (N = 67) at 3 and 6 seconds following stimulus presentation plotted on a brain surface mesh (BrainMesh_ICBM152_smoothed.nii) from Surf Ice (https://www.nitrc.org/projects/surfice/); https://bmvp.projects.nitrc.org/
Figure 4e, f
	Data 1	Conjunction analysis (see Supplementary Information for details) of fMRI data (voxel location [x,y,z] x repetition time) from the Report Paradigm (N = 57) and the report condition of the No Report Paradigm (N = 67) versus the no report condition of the No Report Paradigm (N = 67) at 3 and 6 seconds following stimulus presentation plotted on a brain surface mesh (BrainMesh_ICBM152_smoothed.nii) fr…

## Sheet: Figure 5
Figure 5a, b
	Data 1	fMRI data (voxel location [x,y,z] x repetition time) from the No Report Paradigm (N = 67) at 3 and 6 seconds following stimulus presentation plotted on a brain volume (PD25-MPRAGET1w-template 500um.nii) from the BigBrain dataset; Xiao, Y. et al. An accurate registration of the BigBrain dataset with the MNI PD25 and ICBM152 atlases. Sci Data 6, 210, doi:10.1038/s41597-019-0217-0 (2019); https://bm…
Figure 5c, d
	Data 1	fMRI data (voxel location [x,y,z] x repetition time) from the no report condition of the No Report Paradigm (N = 67) versus the interstimulus interval (ISI) classified data from the No Report Paradigm (N = 67) at 3 and 6 seconds following stimulus presentation plotted on a brain volume (PD25-MPRAGET1w-template 500um.nii) from the BigBrain dataset; Xiao, Y. et al. An accurate registration of the B…
Figure 5e, f
	Data 1	Conjunction analysis (see Supplementary Information for details) of fMRI data (voxel location [x,y,z] x repetition time) from the no report condition of the No Report Paradigm (N = 67) versus the pupil, blink, and microsaccade-selected (see Supplementary Information for details) fMRI responses from the No Report Paradigm (N = 67) at 3 and 6 seconds following stimulus presentation plotted on a bra…

## Sheet: Figure 6
Figure 5a, b, c
	Data 1	K-means cluster (see Supplementary Information for details) fMRI data (voxel location [x,y,z] x repetition time) from the Report Pardigm (N = 57) and the report condition of the No Report Paradigm (N = 67) at 3 and 6 seconds following stimulus presentation plotted on a brain volume (PD25-MPRAGET1w-template 500um.nii) from the BigBrain dataset; Xiao, Y. et al. An accurate registration of the BigBr…
Figure 5d, e, f
	Data 1	K-means cluster voxel mean fMRI data (cluster x repetition time) from the Report Paradigm (N = 57) and the report condition of the No Report Paradigm (N = 67) at 3 and 6 seconds following stimulus presentation plotted on a brain volume (PD25-MPRAGET1w-template 500um.nii) from the BigBrain dataset; Xiao, Y. et al. An accurate registration of the BigBrain dataset with the MNI PD25 and ICBM152 atlas…
	Data 2	K-means cluster voxel mean fMRI data (cluster x repetition time) from the no report condition of the No Report Paradigm (N = 67) at 3 and 6 seconds following stimulus presentation plotted on a brain volume (PD25-MPRAGET1w-template 500um.nii) from the BigBrain dataset; Xiao, Y. et al. An accurate registration of the BigBrain dataset with the MNI PD25 and ICBM152 atlases. Sci Data 6, 210, doi:10.10…
Figure 5g, h, I, j
	Data 1	Region of interest brain volumes from MarsBaR (http://marsbar.sourceforge.net) and the Stanford Functional Atlas (https://findlab.stanford.edu/functional_ROIs.html) fMRI data (cluster x repetition time) from the Report Paradigm (N = 57) and the report condition of the No Report Paradigm (N = 67) at 3 and 6 seconds following stimulus presentation plotted on a brain volume (PD25-MPRAGET1w-template …
	Data 2	Region of interest brain volumes from MarsBaR (http://marsbar.sourceforge.net) and the Stanford Functional Atlas (https://findlab.stanford.edu/functional_ROIs.html) fMRI data (cluster x repetition time) from the no report condition of the No Report Paradigm (N = 67) at 3 and 6 seconds following stimulus presentation plotted on a brain volume (PD25-MPRAGET1w-template 500um.nii) from the BigBrain d…
Figure 5k
	Data 1	Custom drawing; Region of interest brain volumes from MarsBaR (http://marsbar.sourceforge.net) and the Stanford Functional Atlas (https://findlab.stanford.edu/functional_ROIs.html) overlaid on whole brain volume (PD25-MPRAGET1w-template 500um.nii) from the BigBrain dataset; Xiao, Y. et al. An accurate registration of the BigBrain dataset with the MNI PD25 and ICBM152 atlases. Sci Data 6, 210, doi…
